# Supplementary material for: Optimizing the Efficiency of a Cytocompatible Carbon-Dots-Based FRET Platform and Its Application as a Riboflavin Sensor in Beverages
Source: Nanomaterials (Basel). 2021 Jul 31;11(8):1981. doi: 10.3390/nano11081981 (PMC8399497; doi:10.3390/nano11081981)
Supplement: Supplementary file 1 [file nanomaterials-11-01981-s001.zip]

Archive with 1 entries (1 files):
- nanomaterials-1278190-supplementary.pdf
